# Supplementary material for: Different contributions of preparatory activity in the basal ganglia and cerebellum for self-timing
Source: eLife. 2018 Jul 2;7:e35676. doi: 10.7554/eLife.35676 (PMC6050043; doi:10.7554/eLife.35676)
Supplement: Figure 7—source data 1. [file elife-35676-fig7-data1.zip]

Archive with 3 entries (2 files):
- fig7_data.mat
- __MACOSX/
- __MACOSX/._fig7_data.mat
